# Supplementary material for: Development of Albumin Nanocarriers for Enhanced Curcumin Delivery and In Vitro Anticancer Activity in Colon Cancer Cells
Source: Pharmaceuticals (Basel). 2026 May 30;19(6):872. doi: 10.3390/ph19060872 (PMC13305700; doi:10.3390/ph19060872)
Supplement: Supplementary file 1 [file pharmaceuticals-19-00872-s001.zip]

Archive with 1 entries (1 files):
- pharmaceuticals-4190214-supplementary.xlsx
