# Supplementary material for: Development of Albumin Nanocarriers for Enhanced Curcumin Delivery and In Vitro Anticancer Activity in Colon Cancer Cells
Source: Pharmaceuticals (Basel). 2026 May 30;19(6):872. doi: 10.3390/ph19060872 (PMC13305700; doi:10.3390/ph19060872)
Supplement: Supplementary file 1 [file pharmaceuticals-19-00872-s001.zip › pharmaceuticals-4190214-supplementary.xlsx]

## Sheet: Sheet1
	Ms. Darshana R. Bagwe
	R-606966 Date: 06/04/2023
	Result sent by email on: 20/06/2023																		Colo-205
		1	Human Colon Cancer Cell Line Colo-205
			% Control Growth
			Drug Concentrations (µg/ml)
			Experiment 1								Experiment 2								Experiment 3								Average Values
			10	20	40	60	80	100	200	300	10	20	40	60	80	100	200	300	10	20	40	60	80	100	200	300	10	20	40	60	80	100	200	300
		BSA-CUR NPs AC7	88.5422	73.5677	67.6389	55.5019	46.5153	41.5008	1.52256	1.13218	89.1424	73.9073	68.1354	54.9589	45.9845	42.5868	1.91266	1.83897	87.5925	73.9877	66.9376	54.211	47.2362	40.9986	1.91456	1.95982	88.4257	73.8209	67.5706	54.8906	46.5787	41.6954	1.78326	1.64365
		BSA-CUR NPs AC 6	86.2013	71.1538	63.3018	50.5111	44.5242	36.5433	0.783543	0.476511	86.9422	72.1532	63.7807	51.0532	44.319	36.9493	0.683513	0.401217	86.2013	71.1538	63.3018	50.5111	44.5242	36.5433	0.783543	0.476511	86.4483	71.487	63.4614	50.6918	44.4558	36.6786	0.7502	0.451413
		ADR	10.6908	9.60426	1.69228	1.12053	0.693245	0.633632	0.360552	0.153527	9.09065	10.2042	1.79228	1.02044	0.573214	0.683931	0.310552	0.173524	10.8515	8.89323	1.89235	1.05024	0.599755	0.691326	0.398446	0.203322	10.211	9.56723	1.7923	1.06374	0.622071	0.66963	0.356517	0.176791
																		Log C	Avg % Inhibition				SD
																			ADR	AC 7	AC 6		ADR	AC 7	AC6
																		1	89.79	11.6	13.6		0.973533	0.781449	0.427799
			Drug concentrations (µg/ml) calculated from graph															1.30103	90.44	26.2	28.5		0.656274	0.222911	0.576979
																		1.60206	98.21	32.4	36.5		0.100034	0.601846	0.276491
																		1.77815	98.94	45.1	49.3		0.0513967	0.648157	28.714
																		1.90309	99.38	53.4	55.3		0.0630506	0.628209	25.2468
		Colo-205	LC50	TGI	GI50*													2	99.34	58.3	63.3		0.0313934	0.811786	0.23441
		BSA-CUR NPs 200	NE	NE	111													2.30103	99.65	98.2	99.2		0.0440854	0.225776	0.0577524
		BSA-CUR NPs 400	NE	NE	108.7													2.47712	99.83	98.4	99.5		0.0250578	0.447055	0.043471
		ADR	NE		29.79
DEFINITIONS																									log(inhibitor) vs. response -- Variable slope (four parameters)						log(inhibitor) vs. response -- Variable slope (four parameters)
	LC50 = Concentration of drug causing 50% cell kill																								Best-fit values	ADR	AC 7	AC6			Best-fit values	ADR	AC7	AC6
	GI50 = Concentration of drug causing 50% inhibition of cell growth																								Bottom	89.74	13.35	12.97			Bottom	89.74	13.35	12.97
	TGI = Concentration of drug causing total inhibition of cell growth																								Top	99.47	122	126.5			Top	99.47	122	126.5
	ADR = Adriamycin, Positive control compound																								LogIC50	1.474	2.045	2.036			LogIC50	1.474	2.045	2.036
	The residual compound with ACTREC will be retained for one month from the date of this report. Enquiries regarding report will not be entertained after this date.																								HillSlope	6.25	1.529	1.351			HillSlope	6.25	1.529	1.351
																									IC50	29.79	111	108.7			IC50	29.79	111	108.7
	NE	Non- evaluable data. Experiment needs to be repeated using different set of drug concentrations.																							Span	9.728	108.6	113.5			Span	9.728	108.6	113.5
	NA	Non-Analyzable due to microbial contaminent
	Note: Erratic data can result due to less solubility of the compound.
	GI50 value of ≤ 10^-6 molar (i.e. 1 µmolar) or ≤ 10µg/ml is considered to demonstrate activity in case of pure compounds. For extracts, GI50 value ≤ 20µg/ml is considered to demonstrate activity
	Yellow highlighted test values under GI50 column indicate activity.
